# Supplementary material for: Identification of candidate genes for devil facial tumour disease tumourigenesis
Source: Sci Rep. 2017 Aug 18;7:8761. doi: 10.1038/s41598-017-08908-9 (PMC5562891; doi:10.1038/s41598-017-08908-9)
Supplement: Supplementary file 2 — Dataset 1 [file 41598_2017_8908_MOESM2_ESM.xlsx]

## Sheet: Dataset 1A
Identification of candidate genes for devil facial tumour disease tumourigenesis. Robyn L. Taylor, Yiru Zhang, Jennifer P. Schoning, Janine E. Deakin
Supplementary Dataset 1A: Genes and/or scaffolds mapping to devil chromosome 1
Gene	Scaffold	Overgo A	Overgo B	BAC	Flpter	St dev	BES For scaffold	Start coordinate	BES Rev scaffold	Start coordinate
WDR48	GL841626.1			50_65K9	0.01	0.03
CHL1	GL841593.1			50_149J24	0.02	0.02
GL841593.1x	GL841593.1	CCTCTACAGGAAATGGATGCTGTG	TTAGTCAGCACCAACCCACAGCAT	49_289J23	0.02	0.034	GL841593.1	113454	Matches L1 repeat
GL841593.1y	GL841593.1	TAACCTTCTCAGCCACTAAGGAGC	AGAGAACAGAGTGGGAGCTCCTTA	49_258P20	0.03	0.041	GL841594.1	92932	GL841593.1	4997558
NINJ1	GL841602.1			50_48E3	0.06	0.03
RAMP3	GL841614.1			50_139F5	0.1	0.04
PRKCD	GL841615.1			50_79A18	0.1	0.04
EGFR	GL841603.1	ACCATCCAGGAGGTTTCTGGCTAT	TGAGAGCAATAAGCACATAGCCAG	49_333N12	0.11	0.03	GL841603.1	491732	GL841603.1	355588
FANCD2	GL841597.1	GCTTCTCAAGACAGCTGGAGTTAC	TTCCCCAGTTTTAAGAGTAACTCC	49_253J24	0.11	0.025	Matches L1 repeat		GL841597.1	2030754
ATRIP	GL841577.1	ATGCAAGCAATGCAAGAGGAAATC	CTCCATTTTTAATAAGGATTTCCT	49_322I24	0.126	0.026	GL841577.1	2272278	GL841577.1	2127850
UROC1	GL841599.1	ACACAACTGGGGAACTGTTAGTGG	TGATCAGATCCGAGGTCCACTAAC	49_270I11	0.15	0.024	GL841599.1	92535	GL841599.1	245104
HEATRTB2	GL841294.1			50_135H17	0.155	0.02
ADCY1	GL841614.1	GCGGTGTAGCTATGAATTCACATG	ACTGACTTTTCCTCGACATGTGAA	49_309I1	0.158	0.025	GL841614.1	190990	GL841614.1	39638
IGFBP1	GL841614.1	ATGACTGAAGCCTCGGCCCCGAGG	GGCGGCGAGGGCAGCACCTCGGGG	49_284A21	0.158	0.03	GL841614.1	192062	GL841614.1	39639
GL841583.1y	GL841583.1	GAGTCTGGTGAATCTTTAAAGGGG	CCTTCACTACCTGAATCCCCTTTA	49_234J9	0.159	0.019	GL841583.1	4980005	GL841584.1	43180
CDC25A	GL842148.1	TATTCCCTGCCACCTAGTACTACC	GGCACATATTTGGTGTGGTAGTAC	49_363F1	0.166	0.044	GL841578.1	52855	Matches L1 repeat
MRPS36	GL841174.1			50_100H4	0.17	0.02
GL841583.1x	GL841583.1	GAAAGTCTCTTTCAGCCCAATACC	TGCAGTAAGGGGTAGTGGTATTGG	49_301N7	0.175	0.026	GL841583.1	5606	Matches L1 repeat
FBLN2	GL841601.1	GATCCTGAGAGACACTACGATGAC	GGTCGTAGCTATAAGGGTCATCGT	49_289A13	0.18	0.033	GL842968.1	4070	GL841601.1	421607
PUM3 (KIAA0020)	GL842306.1	TTTAAAGGCCAAGTGCGGAAGATG	CTTCTGCATGACGCAACATCTTCC	49_204H8	0.193	0.033	GL842306.1	78924	GL841560.1	98150
OCLN	GL841343.1			50_274I14	0.19	0.04
SLF1				50_72M23	0.24	0.03
RECK	GL841484.1	AAACAAAGCCTCTGCCACAGGATC	AAACACTGCCAGAGTGGATCCTGT	49_274E5	0.305	0.027	GL841484.1	13438	GL841484.1	157868
HABP4	GL841475.1	TAAAAGAGGGGAGCAGCAGGCATG	TCCCCGGTTATCATTCCATGCCTG	49_193D23	0.316	0.033	No matches		GL841475.1	667431
MED9	GL841500.1	GAGTTGACTGCTCTCAAGACCAAG	TTCGCATCTCCTGGAACTTGGTCT	49_260E22	0.322	0.034	Matches L1 repeat		GL841500.1	3170993
REEP5				50_48F11	0.28	0.04
RPS6				50_46D22	0.28	0.04
QPRT				50_169P15	0.33	0.02
KDELR2	GL841496.1	GTGGACCTTCTCAATCTACCTTGA	GAGGATGGCAACTGATTCAAGGTA	49_328A13	0.35	0.028	GL842445.1	7109	GL841496.1	757913
LFNG	GL841368.1			50_5K18	0.376	0.02
FANCG/VCP	GL841539.1	ATGCCAGGAGTCTGAGGGATGTTC/AAGCAGTGTGCATCGTGCTTTCTG	GCAGCTGTCGTAAGAAGAACATCC/TCTGAGCACGTGTCATCAGAAAGC	49_203H21	0.377	0.032	GL841539.1	2197092	GL841539.1	2339698
PRDM6	GL841462.1	ATGGAAGCCATGTGCAGACAAGAC	TAAAGGACTGCAGGGTGTCTTGTC	49_260K2	0.378	0.041	GL841462.1	551733	GL841462.1	701430
NCOA2				50_270D9	0.37	0.02
ACO1				50_197C23	0.39	0.02
	CENTROMERE
CDKN2A(INK4)	GL842315.1	TTGCTCGGGAGGGTTTCCTGGATA	TGAAGCAGCATCAGAGTATCCAGG	49_314A14	0.469	0.03	GL842141.1	69352	Matches retroelement
DMRT1	GL841517.1			50_48B7	0.43	0.03	GL841517.1	351493
AQP8	GL841549.1	AAATGCTTCTGGGGCAGCCTTTAC	AGCCTCTCCAATGGTTGTAAAGGC	49_322N13	0.529	0.032	GL841549.1	71104	GL841549.1	205739
RMI1	GL841540.1	TCTGCATGGCATATTAAAGTACCC	CTTCCAGCCATGTCATGGGTACTT	49_332K3	0.547	0.036	Repetitive sequence		Matches L1 repeat
TERT	GL841202.1	CCTCCCCAGCCTTCCGCGGTGTGC	GTCTTCAGCACAGCCCGCACACCG	49_308N9	0.572	0.015	GL841202.1	1989015	GL841202.1	2118556
GL841200.1x	GL841200.1	GCTAATTGCGCTCCAAGCTACATG	CCTCTCTGATCTACCTCATGTAGC	49_193K6	0.58	0.048	GL842356.1	28972	GL841200.1	53560
GL841204.1y	GL841204.1	CCTGTTTCTGGCTTGTCAGAGAAC	TCTTAGCCCCCAACATGTTCTCTG	49_242G13	0.588	0.061	No matches		GL841204.1	4890898
GALNT1	GL841201.1	ATTCGAATGGAGCAGCGTTCTGGA	ATCTGGCTCTGATCAGTCCAGAAC	49_271G5	0.597	0.019	GL841201.1	2477810	GL841201.1	2625815
KDSR				50_49M17	0.48	0.02
EFCAB1	GL841262.1			50_143N2	0.645	0.02	GL841262.1	412838
DROSHA	GL841232.1	AGGATCTGGTGGAAGAGCTTCAAC	AGGCCGGAAAGTTTGAGTTGAAGC	49_313H3	0.647	0.034	GL841232.1	1701203	GL841232.1	1844905
SC107	GL841248.1	ATTTGTGGGATGGGACAAAGTGGG	TCTCTCTACTGCCTCTCCCACTTT	49_451G8	0.661	0.038	GL841248.1	2055589	GL841248.1	2190076
KIAA1012 (TRAPPC8)				50_70N23	0.681	0.03
KCTD1				50_165O12	0.687	0.03
SPIRE1	GL841318.1	CTCCAAAGAAAGGGACAGAAGCTT	CCACCATTCAACACAGAAGCTTCT	49_290M1	0.714	0.031	Matches L1 repeat		GL841318.1	519777
PHF20L1				50_2L10	0.745	0.03
ATXN1	GL841346.1	TGCCCCCTTACTTCATGAAAGGGT	GCCAGTTGGATGATTGACCCTTTC	49_249L10	0.759	0.025	GL841346.1	3344123	GL841346.1	3233848
NWD1				50_193P17	0.854	0.03
SHARPIN					0.875	0.03
NCLN	GL841436.1			50_186C20	0.9	0.03	GL841436.1	291063
ICAM1	GL841404.1	ACGTGGATAGAACCCCCAGACCCA	CACCAAGAGTGGTCACTGGGTCTG	49_258F7	0.911	0.023	GL841404.1	477247	GL841404.1	354813
TBX3	GL841445.1	TGGCTTACCACCCTTTCTTACCTC	AAGTCCGGAGCCCGGTGAGGTAAG	49_223H9	0.912	0.026
THAP7 (& LTZTR1)	GL843025.1	ACTTGCAGGTGTGCTAGTCTTGTC	CAGATGATGGGGGAGGGACAAGAC	49_433C15	0.947	0.02	GL842297.1	29525	GL841451.1	3842209
PES1	GL841709.1	TGGATGATGCCCTCTCCATGTGCT	AAGGTGGAGAACAGGAAGCACATG	49_253L6	0.952	0.02	GL841709.1	68359	GL841633.1	92382
SLITRK5					0.8	0.03
OSPB2				50_132L23	0.96	0.3
NF2 (attempt 1)	GL842060.1	AACACCTGCAGGAACAGCTCAATG	ATCTCCGTCTTGAGCTCATTGAGC	No BACs
NF2 (attempt 2)	GL842060.1	AGATATCCCTGAGAGATGCTCAGA	ACTACAAGGCAAAGACTCTGAGCA	No BACs
NF2 (attempt 3)	GL842060.1	CTTGACGCCATTTCTATGTTAGGC	TCTCCTGACCTAGGAAGCCTAACA	No BACs
1st generation map BAC: Deakin et al (2012). PLoS Genet 8:e1002483
Cancer-related gene
Large genome scaffold
RAPGEF2
SLC1A2

## Sheet: Dataset 1B
			Supplementary Dataset 1B: Mapping data for chromosome 1 genes mapped as part of this study to three different DFT1 samples
Marker 1							Marker 2						Marker 3							Chromosome 2
	06.2887		06.1926		06.2109		06.2887		06.1926		06.2109		06.2887		06.1926		06.2109			06.2887		06.1926		06.2109
Gene or (ID)	Flpter	SD	Flpter	SD	Flpter	SD	Flpter	SD	Flpter	SD	Flpter	SD	Flpter	SD	Flpter	SD	Flpter	SD		Flpter	SD	Flpter	SD	Flpter	SD
AQP8	0.248	0.03	0.249	0.028	0.25	0.037	0.8	0.03	0.8	0.02	0.79	0.03
RMI1	0.299	0.029	0.299	0.021	0.298	0.027	0.79	0.03	0.79	0.03	0.79	0.03
DROSHA	0.303	0.031	0.312	0.034	0.304	0.028	0.9	0.2	0.91	0.03	0.9	0.03
GL841593.1y	0.361	0.026	0.36	0.028	0.358	0.023							0.61		0.04	0.61	0.03	0.61	0.03
GL841593.1x	0.395	0.024	0.396	0.022	0.396	0.028							0.65		0.03	0.65	0.03	0.65	0.03
GL841204.1y	0.411	0.036	0.409	0.031	0.408	0.032	0.8	0.02	0.79	0.02	0.79	0.02
GL841200.1x	0.415	0.033	0.416	0.034	0.419	0.038	0.8	0.02	0.8	0.03	0.8	0.03
GALNT1	0.442	0.042	0.448	0.037	0.447	0.039	0.81	0.03	0.81	0.02	0.8	0.03
SPIRE1	0.539	0.023	0.536	0.028	0.532	0.033	0.73	0.02	0.73	0.03	0.74	0.02
HABP4	0.682	0.039	0.684	0.031	0.685	0.034							0.64		0.04	0.64	0.04	0.64	0.04
MED9	0.696	0.031	0.699	0.038	0.695	0.036							0.63		0.03	0.63	0.03	0.63	0.04
FANCG	0.706	0.034	0.708	0.035	0.705	0.042	0.58	0.03	0.58	0.03	0.58	0.04
RECK	0.709	0.031	0.712	0.037	0.701	0.039							0.62		0.03	0.62	0.04	0.62	0.04
ATXN1	0.714	0.033	0.716	0.036	0.716	0.034	0.65	0.03	0.65	0.03	0.65	0.03
GL841583.1y	0.718	0.031	0.716	0.035	0.719	0.032							0.69		0.03	0.69	0.03	0.69	0.03
PRDM6	0.737	0.021	0.742	0.026	0.737	0.02							0.59		0.03	0.59	0.03	0.59	0.02
KDELR2	0.757	0.04	0.759	0.038	0.757	0.031							0.57		0.03	0.57	0.04	0.58	0.03
PUM3	0.824	0.022	0.823	0.026	0.819	0.031							0.74		0.03	0.74	0.03	0.75	0.03
ADCY1	0.882	0.024	0.884	0.028	0.885	0.021							0.78		0.03	0.78	0.03	0.78	0.03
UROC	0.884	0.023	0.887	0.02	0.889	0.021							0.92		0.03	0.91	0.04	0.91	0.03
FBLN2	0.888	0.023	0.889	0.026	0.888	0.027							0.93		0.04	0.92	0.04	0.93	0.03
FANCD2	0.909	0.026	0.908	0.022	0.908	0.029							0.9		0.03	0.9	0.03	0.9	0.03
GL841583.1x	0.916	0.033	0.915	0.032	0.913	0.038							0.79		0.03	0.79	0.03	0.79	0.04
PES1							0.85	0.02	0.85	0.03	0.85	0.03								0.1	0.03	0.1	0.03	0.1	0.03
TBX3							0.68	0.04	0.68	0.04	0.68	0.04								0.12	0.03	0.12	0.04	0.12	0.03
THAP7
LTZR1							0.9	0.03	0.9	0.03	0.9	0.03								0.08	0.03	0.09	0.02	0.09	0.04

## Sheet: Dataset 1C
Supplementary Dataset 1C: Details of overgo probes used and mapping data for cancer-related genes
Chromosome 2
Gene	Scaffold	Overgo A	Overgo B	BAC	Flpter	St dev	BES For scaffold	Start coordinate	BES Rev scaffold	Start coordinate
IGF1R	GL834480.1	ACAGTGATTGAGGGCTACCTCCGA	CTCTCTTAGAGATCAGTAGAATTC	49_62I19	0.137	0.036	GL834480.1	1494951	GL834480.1	1667934
DICER1	GL834593.1	TGCAACCCCTCAGCATGGCAGGAC	GGGGTCATGAGCTGTAGTCCTGCC	49_90J23	0.392	0.029	GL834593.1	1059143	no match
ATMIN	GL834683.1	GCGGACGCAGCGGCACCGTCCGCG	GGGCTGGGGCCAAAACCGCGGACG	49_90G15	0.728	0.026	GL834683.1	86045	GL835143.1	111198
Chromosome 4
Chr4_281x	GL857000.1	TAAAAAGCAGGGGCACCGACCCTG	TAGGGCTGGAAGACACCAGGGTCG	49_268O7	0.105	0.033	GL856999.1	163014	GL857000.1	19987
NGF	GL856993.1	CTGGAACTCCTACTGTACCACCAC	TTTGACGAAGGTGTGCGTGGTGGT	49_41B15	0.115	0.029	GL856993.1	1227170	GL856993.1	1125281
NRAS*	GL856993.1	GTATATGAGGACAGGCGAAGGCTT	GGCAAAGACAGAGAAAGCCTTC	49_80O12	0.12	0.03	GL856993.1	516551	GL856993.1	656325
KCNJ10 (ERG2)	GL856832.1	GTTATCTACACAGCCGTCTTCACC	ACGCAGCTGAATAAGGGGTGAAGA	49_266A18	0.315	0.031	GL856832.1	728141	GL856832.1	847444
TP53	GL856861.1	CATATGACTGAGGTGGTTAAGCGC	TTCATGGTGGGGACAGCGCTTTAA	49_88O2	0.48	0.044	GL856861.1	1734173	GL856861.1	1871218
IGF2R	GL856967.1	AAAAGGAGCTCCCGTATTCACTGG	GGTGCAGTCAACTTCACCAGTGAA	49_276M15	0.756	0.029	L1 repeat		GL856967.1	1919415
Chromosome 5
IGF1	GL861602.1	AAGGCAGAAGACTACCGGAACTTC	TGAGCTTTGGGAATCGGAAGTTCC	49_7207	0.03	0.03	GL861602.1	491005	GL840404.1	9569
MDM2		GCTGTGAACGAAGCAATAGCAGTG	GGGATTTCTGTTGAGTCACTGCTA	49_248F21	0.4	0.039	no matches		no matches
ERBB3	GL861720.1	CTGTGGGTATCAGTTCCATTCTGG	TCTTCCTCTTCAGTGCCCAGAATG	49_23J17	0.36	0.03	GL861720.1	141550	GL861720.1	303831
GALNT2	GL856806.1	GGTGGCAAGACTTCAATCAAGAAG	GTGACTCCAACGTAAGCTTCTTGA	50_24C24	0.2	0.06	GL856806.1	2045135	no matches
Chromosome 6
EGF	GL864779.1	AAGTGGCCAATCTGGATGGTTCGG	ATAAGTCTTCGGCGTCCCGAACCA	49_248H12	0.45	0.04	GL864779.1	155715	matches L1 repeat
*Screened with overgos for HRAS but according to BAC end sequence data, the BAC contains NRAS
